# Supplementary material for: Selenium-Stimulated Exosomes Enhance Wound Healing by Modulating Inflammation and Angiogenesis
Source: Int J Mol Sci. 2022 Sep 29;23(19):11543. doi: 10.3390/ijms231911543 (PMC9570007; doi:10.3390/ijms231911543)
Supplement: Supplementary file 1 [file ijms-23-11543-s001.zip]

Archive with 1 entries (1 files):
- ijms-1924866-supplementary.pdf
